# Supplementary material for: Detector-specific correction factors in radiosurgery beams and their impact on dose distribution calculations
Source: PLoS One. 2018 May 15;13(5):e0196393. doi: 10.1371/journal.pone.0196393 (PMC5953445; doi:10.1371/journal.pone.0196393)
Supplement: S1 File — Compressed file containing a description of the methodology used to perform the Monte Carlo simulations and raw data from Figs 4 and 5. (ZIP) [file pone.0196393.s001.zip]

Archive with 3 entries (3 files):
- Supporting Files/S1_Text.docx
- Supporting Files/S2_Table.xlsx
- Supporting Files/S3_Table.xlsx
