# Supplementary material for: Detector-specific correction factors in radiosurgery beams and their impact on dose distribution calculations
Source: PLoS One. 2018 May 15;13(5):e0196393. doi: 10.1371/journal.pone.0196393 (PMC5953445; doi:10.1371/journal.pone.0196393)
Supplement: S1 File — Compressed file containing a description of the methodology used to perform the Monte Carlo simulations and raw data from Figs 4 and 5. (ZIP) [file pone.0196393.s001.zip › Supporting Files/S2_Table.xlsx]

## Sheet: Hoja1
Depth (mm)	k (4.0 mm)	INC	Depth (mm)	k (10.0 mm)	INC	Depth (mm)	k (20.0 mm)	INC
0	0.8113	0.0057984	0	0.8417	0.0076632	0	0.8401	0.0076439
5	0.9519	0.0044389	5	0.995	0.0058549	5	1.0028	0.008681
10	0.9558	0.0067589	10	0.9984	0.005966	10	1.007	0.008416
12	0.9561	0.0067605	15	0.9964	0.0098638	15	0.9971	0.0098706
14	0.9563	0.0067621	16	0.9964	0.0098638	16	0.9972	0.0098719
15	0.9564	0.0067629	18	0.9964	0.0098639	18	0.9975	0.0098745
16	0.9565	0.0067637	20	0.9964	0.0098641	20	0.9977	0.009877
18	0.9567	0.0067652	22	0.9964	0.0098641	22	0.998	0.0098794
20	0.957	0.0067668	24	0.9964	0.0098642	24	0.9982	0.0098818
22	0.9572	0.0067683	25	0.9964	0.0098643	25	0.9983	0.009883
24	0.9574	0.0067697	26	0.9964	0.0098643	26	0.9985	0.0098842
25	0.9575	0.0067705	28	0.9965	0.0098644	28	0.9987	0.0098865
26	0.9576	0.0067712	30	0.9965	0.0098644	30	0.9989	0.0098888
28	0.9578	0.0067726	35	0.9965	0.0098646	35	0.9995	0.0098942
30	0.958	0.006774	40	0.9965	0.0098646	40	1	0.0098993
35	0.9585	0.0067774	45	0.9965	0.0098646	45	1.0005	0.0099041
40	0.9589	0.0067807	50	0.9965	0.0098645	50	1.0009	0.0099087
45	0.9594	0.0067838	55	0.9965	0.0098644	55	1.0014	0.0099129
50	0.9598	0.0067867	60	0.9964	0.0098642	60	1.0017	0.0099168
55	0.9602	0.0067895	70	0.9964	0.0098637	70	1.0024	0.0099237
60	0.9606	0.0067922	80	0.9963	0.0098629	80	1.003	0.0099294
70	0.9612	0.006797	90	0.9962	0.0098619	90	1.0035	0.0099338
80	0.9618	0.0068012	100	0.9961	0.0098606	100	1.0038	0.009937
90	0.9623	0.0068048	120	0.9957	0.0098574	120	1.0041	0.0099398
100	0.9628	0.0068078	140	0.9953	0.0098533	140	1.0039	0.0099377
120	0.9633	0.0068119	150	0.9951	0.0098508	150	1.0036	0.0099347
140	0.9636	0.0068135	180	0.9942	0.0098421	180	1.0019	0.0099186
150	0.9636	0.0068134	200	0.9935	0.0098352	200	1.0002	0.0099018
180	0.963	0.0068094	250	0.9913	0.0098137	250	0.9938	0.0098384
200	0.9622	0.0068036
250	0.9586	0.0067784
