# Supplementary material for: Detector-specific correction factors in radiosurgery beams and their impact on dose distribution calculations
Source: PLoS One. 2018 May 15;13(5):e0196393. doi: 10.1371/journal.pone.0196393 (PMC5953445; doi:10.1371/journal.pone.0196393)
Supplement: S1 File — Compressed file containing a description of the methodology used to perform the Monte Carlo simulations and raw data from Figs 4 and 5. (ZIP) [file pone.0196393.s001.zip › Supporting Files/S3_Table.xlsx]

## Sheet: Hoja1
Depth (mm)	k (4.0 mm)	INC	Depth (mm)	k (10.0 mm)	INC	Depth (mm)	k (20.0 mm)	INC
0	0.9641	0.0068172	0	0.9833	0.0090656	0	0.993	0.0106
0.1	0.9633	0.0068112	0.1	0.9833	0.0090654	0.2	0.993	0.0106
0.2	0.9623	0.0068046	0.2	0.9833	0.0090653	0.4	0.993	0.0106
0.3	0.9613	0.0067972	0.3	0.9832	0.0090651	0.6	0.993	0.0106
0.4	0.9601	0.0067891	0.4	0.9832	0.0090649	0.8	0.993	0.0106
0.5	0.9589	0.0067805	0.5	0.9832	0.0090646	1	0.993	0.0106
0.6	0.9576	0.0067714	0.6	0.9832	0.0090644	1.2	0.993	0.0106
0.7	0.9563	0.006762	0.7	0.9831	0.009064	1.4	0.993	0.0106
0.8	0.955	0.0067528	0.8	0.9831	0.0090637	1.6	0.993	0.0106
0.9	0.9538	0.0067442	0.9	0.9831	0.0090633	1.8	0.993	0.0106
1	0.9527	0.0067369	1	0.983	0.0090628	2	0.993	0.0106
1.1	0.952	0.0067317	1.1	0.9829	0.0090623	2.2	0.993	0.0106
1.2	0.9517	0.0067295	1.2	0.9829	0.0090618	2.4	0.993	0.0106
1.3	0.952	0.0067317	1.3	0.9828	0.0090611	2.6	0.993	0.0106
1.4	0.9531	0.0067394	1.4	0.9827	0.0090604	2.8	0.993	0.0106
1.5	0.9552	0.0067541	1.5	0.9827	0.0090596	3	0.993	0.0106
1.6	0.9584	0.0067769	1.6	0.9826	0.0090587	3.2	0.9929	0.0106
1.7	0.9629	0.0068089	1.7	0.9824	0.0090577	3.4	0.9929	0.0106
1.8	0.9688	0.0068508	1.8	0.9823	0.0090566	3.6	0.9929	0.0106
1.9	0.9762	0.0069025	1.9	0.9822	0.0090553	3.8	0.9929	0.0106
2	0.9848	0.0069633	2	0.982	0.009054	4	0.9929	0.0106
2.1	0.9944	0.0070318	2.1	0.9819	0.0090525	4.2	0.9929	0.0106
2.2	1.0049	0.0112	2.2	0.9817	0.0090509	4.4	0.9928	0.0106
2.3	1.0156	0.0114	2.3	0.9815	0.0090491	4.6	0.9928	0.0106
2.4	1.026	0.0115	2.4	0.9813	0.0090472	4.8	0.9928	0.0106
2.5	1.0355	0.0116	2.5	0.9811	0.0090452	5	0.9927	0.0106
2.6	1.0433	0.0117	2.6	0.9809	0.009043	5.2	0.9927	0.0106
2.7	1.0488	0.0117	2.7	0.9806	0.0090408	5.4	0.9926	0.0106
2.8	1.0512	0.0128	2.8	0.9804	0.0090385	5.6	0.9925	0.0106
2.9	1.05	0.0128	2.9	0.9801	0.0090362	5.8	0.9925	0.0105
3	1.0446	0.0128	3	0.9799	0.009034	6	0.9924	0.0105
3.5	0.9539	0.0135	3.2	0.9794	0.0090299	6.2	0.9923	0.0105
4	0.8133	0.0182	3.4	0.9792	0.0076475	6.4	0.9922	0.0105
			3.6	0.9792	0.007648	6.6	0.9921	0.0105
			3.8	0.9799	0.007653	6.8	0.9921	0.0105
			4	0.9814	0.0076649	7	0.9921	0.0105
			4.2	0.9842	0.0076869	7.2	0.9921	0.0105
			4.4	0.9888	0.0077225	7.4	0.9923	0.0105
			4.6	0.9954	0.0077746	7.6	0.9926	0.0106
			4.8	1.0045	0.0078456	7.8	0.9932	0.0106
			5	1.016	0.0079355	8	0.9941	0.0106
			5.2	1.0297	0.0103	8.2	0.9954	0.0106
			5.4	1.0449	0.0104	8.4	0.9974	0.0128
			5.6	1.0607	0.0106	8.6	1.0001	0.0128
			5.8	1.0761	0.0108	8.8	1.0038	0.0129
			6	1.0899	0.0176	9	1.0086	0.0129
			6.2	1.101	0.0522	9.2	1.0147	0.013
			6.4	1.1082	0.0526	9.4	1.0224	0.0131
			6.6	1.1107	0.0527	9.6	1.0315	0.0132
			6.8	1.108	0.0546	9.8	1.042	0.0133
			7	1.1003	0.0542	10	1.0537	0.0135
			8	1.0217	0.0687	10.2	1.0661	0.0137
			9	0.9686	0.1565	10.4	1.0788	0.0138
						10.6	1.0911	0.014
						10.8	1.1022	0.0141
						11	1.1113	0.0142
						11.2	1.1178	0.0143
						11.4	1.1211	0.0144
						11.6	1.1205	0.0571
						11.8	1.1158	0.0569
						12	1.107	0.0564
						12.2	1.0944	0.0612
						12.4	1.0785	0.0603
						12.6	1.06	0.0593
						12.8	1.0402	0.0581
						13	1.0198	0.057
						14	0.9353	0.0523
						15	0.8949	0.0633
						16	0.8804	0.0623
						17	0.8758	0.0619
						18	0.8743	0.0752
						19	0.8738	0.1486
						20	0.8737	0.1485
						25	0.8736	0.1485
						30	0.8736	0.1994
